# Supplementary material for: Combined Use of Whole Exome Sequencing and CRISPR/Cas9 to Study the Etiology of Non-Obstructive Azoospermia: Demonstration of the Dispensable Role of the Testis-Specific Genes C1orf185 and CCT6B
Source: Cells. 2021 Dec 30;11(1):118. doi: 10.3390/cells11010118 (PMC8750304; doi:10.3390/cells11010118)
Supplement: Supplementary file 1 [file cells-11-00118-s001.zip]

Archive with 1 entries (1 files):
- cells-1533466-supplementary.pdf
